# Supplementary material for: Detection of ESR1 mutations in circulating cell-free DNA from patients with metastatic breast cancer treated with palbociclib and letrozole
Source: Oncotarget. 2016 Aug 19;8(40):66901–11. doi: 10.18632/oncotarget.11383 (PMC5620144; doi:10.18632/oncotarget.11383)
Supplement: Supplementary file 2 [file oncotarget-08-66901-s002.xlsx]

## Sheet: Sheet1
Supplementary Table S1: Clinical characteristics and treatment data for all patients.
S.No.	Patient ID	Race	Date of diagnosis	Stage (Dx)	ER	PR	HER2	Histology	Date 1st metastasis	# Total prior regimens (endocrine regimens)	Prior adjuvant endocrine regimens and months	Prior metastatic endocrine regimens and months	Location of metastases	Date of 1st palbociclib and letrozole	Age at 1st palbociclib and letrozole	Date of blood draws	Mutation status	Disease progression	Death
1	CF2	White	1996-06-06	IIA (T1, N1, M0)	Y	N	N	Infiltrating ductal carcinoma	2008-11-26	15 (7)	1 (tamoxifen 60)	6 (letrozole 14; anastrozole 6.5; fulvestrant 3; exemestane 3; tamoxifen 2; letrozole 6)	Sacrum, spine, pleura	2015-02-26	81	8/14/2014, 2/26/2015	neg	2015-04-14	2015-12-12
2	CF4	White	2011-09-08	IV (T2, N1, M1)	Y	Y	N	Infiltrating ductal carcinoma	2011-09-08	8 (4)	0 (0)	4 (tamoxifen 7; anastrozole 20; tamoxifen 3; exemestane 3)	Liver, bone	2015-02-04	47	03/04/15, 4/1/15, 5/6/15, 8/26/15	neg	2015-05-27	No
3	CF5	White	2011-01-11	IIIA (T3, N2, M0)	Y	Y	N	Infiltrating lobular mixed w/other types of carcinoma, G2	2013-05-10	8 (2)	0 (0)	2 (anastrozole/exemestane 14; tamoxifen 3)	Bone	2015-01-29	73	3/5/15, 4/2/15, 8/26/15	neg	2015-04-15	2016-03-18
4	CF6	White	2011-10-18	IV (T2, N0, M1)	Y	N	N	Infiltrating ductal carcinoma, met	2011-10-01	19 (9)	0 (0)	9 (leuprolide 30; tamoxifen 4; pertuzumab 4; anastrozole 2; ado-tras-emt 2; gemcitabine/trastuzumab 5; fulvestrant 23.5; gemcitabine/trastuzumab 3.5; tamoxifen 2)	Liver	2015-01-28	39	3/11/2015, 3/30/2016, 4/14/2016	D538G	2015-03-11	No
5	CF7	White	2003-10-13	IIB (T2, N1, M0)	Y	Y	N	Infiltrating ductal carcinoma	2011-10-18	12 (7)	2 (tamoxifen 3; letrozole 57)	5 (tamoxifen 2.5; exemestane 4.5; fulvestrant 8.5; tamoxifen 3.5; anastrozole 3.5)	Liver, bone, lung, brain	2015-02-11	54	3/11/15, 4/8/15, 5/6/15, 6/17/15, 8/12/2015	neg	2015-06-15	2015-12-23
6	CF8	White	2011-09-07	IV (T4, N3, M1)	Y	Y	N	Metastatic	2011-09-07	6 (4)	0 (0)	4 (anastrozole 15; fulvestrant 3.5; tamoxifen 17; exemestane 8)	Bone, LN	2015-02-06	67	3/20/15, 4/17/15, 5/15/15, 6/12/15	D538G	2016-02-03	2016-02-29
7	CF9	White	2014-10-27	IV (T2, N2, M1)	Y	Y	N	Infiltrating ductal carcinoma, met	2014-10-27	2 (2)	0 (0)	2 (goserelin 1; tamoxifen 1)	Bone, LN	2015-02-03	40	3/30/15, 4/27/15, 6/1/15, 6/29/15	neg	No	No
8	CF10	Indian	2007-11-15	IIB (T2, N1, M0)	Y	Y	N	Infiltrating ductal carcinoma	2015-01-22	3 (1)	0 (0)	1 (anastrozole 72.5)	Bone	2015-02-05	69	3/31/15, 6/11/15, 7/9/15, 10/8/15	neg	No	No
9	CF11	White	2003-04-22	IIB (T2, N1, M0)	Y	N	N	Infiltrating ductal carcinoma, grade 2	2012-01-26	8 (6)	2 (tamoxifen 17; anastrozole 5)	4 (letrozole 0; anastrozole 7.5; fulvestrant 8.5; tamoxifen 7.5)	Chest wall	2015-02-12	68	4/8/15, 5/6/15, 6/3/15, 7/24/15	neg	No	No
10	CF12	White	2015-01-05	IV (T3, N1, M1)	Y	Y	Y	Infiltrating ductal carcinoma	2015-01-05	0 (0)	0 (0)	0 (0)	Skin, lung, liver, bone	2015-02-06	66	4/10/15, 5/8/15, 6/5/15, 7/2/15, 7/31/2015, 8/28/2015, 9/25/15, 10/23/2015, 11/20/2015, 12/18/2015, 1/15/2016, 2/17/2016, 3/18/2016	neg	No	No
11	CF13	White	1998-09-03	IIIA (T1, N2, M0)	Y	N	N	Infiltrating ductal carcinoma	2011-07-14	12 (7)	1 (trastuzumab 5.5)	6 (trastuzumab 5.5; trastuzumab 10.5; anastrozole 3; tamoxifen 22; fulvestrant 18.5; exemestane 5)	L neck LN, lung	2015-01-30	65	2015-04-22	neg	2016-02-05	No
12	CF14	White	1997-11-06	IIB (T2, N1, M0)	Y	Y	N	Infiltrating ductal carcinoma, Grade 3	2009-03-01	8 (5)	1 (tamoxifen 18, inconsistent)	4 (anastrozole 44; fulvestrant 14.5; tamoxifen 5; tamoxifen 11)	Pleura, mediastinal LN, bone	2015-01-29	71	2015-04-23	Y537S	2015-05-08	2016-01-26
13	CF15	White	2009-04-17	IA (T1a N0 M0)	Y	Y	N	Infiltrating ductal carcinoma	2013-02-05	7 (5)	0 (0)	5 (tamoxifen 15.5; fulvestrant 2.5; leuprolide 8; anastrozole 4; exemestane/evero 3)	Bone, liver	2015-01-30	49	4/24/15, 6/18/15	D538G; Y537N; Y537S	2015-06-08	2015-08-19
14	CF16	White	2006-11-28	IIA (T2, N0, M0)	Y	N	N	Infiltrating ductal carcinoma, grade 2	2014-01-29	7 (5)	2 (tamoxifen 7; letrozole 54)	3 (fulvestrant 2.5, anastrozole 7, exemestane 1)	Bone, LN, orbit, brain	2015-01-30	46	4/24/15, 5/28/15, 3/7/2016, 4/15/2016	Y537N	2015-06-26	No
15	CF17	White	2011-10-01	IV	Y	N	N	N/A	2011-10-01	3 (3)	0 (0)	2 (anastrozole 21; fulvestrant 10)	Lung, bone, liver	2015-02-05	62	4/30/15, 5/28/15, 6/25/15, 7/23/15	neg	No	No
16	CF18	White	2015-05-05	IV (T4, N0, M1)	Y	Y	N	Infiltrating ductal carcinoma	2015-05-05	0 (0)	0 (0)	0 (0)	Neck, retroperitoneum, adrenal gland	2015-07-11	51	7/6/2015, 4/4/2016	neg	No	No
